# Supplementary material for: Novel Function of Cancer Stem Cell Marker ALDH1A3 in Glioblastoma: Pro-Angiogenesis through Paracrine PAI-1 and IL-8
Source: Cancers (Basel). 2023 Sep 4;15(17):4422. doi: 10.3390/cancers15174422 (PMC10487054; doi:10.3390/cancers15174422)
Supplement: Supplementary file 1 [file cancers-15-04422-s001.zip]

Archive with 1 entries (1 files):
- cancers-2554568-supplementary.pdf
